# Supplementary material for: Ultrathin silica-tiling on living cells for chemobiotic catalysis
Source: Nat Commun. 2024 Jul 10;15:5773. doi: 10.1038/s41467-024-50255-7 (PMC11233561; doi:10.1038/s41467-024-50255-7)
Supplement: Supplementary file 7 — Source Data [file 41467_2024_50255_MOESM7_ESM.xlsx]

## Sheet: Figure 2
Zeta potencial (Figure 2g)
name	Zeta potential (mV)
(-ve)2D-SiNTs	-33
2D-SiNTs	8.2
Yeast	-17.5
Yeast@2D-SiNTs	8.4

## Sheet: Figure 3
Viability (Figure 3d)					Cell density (Figure 3e)
Native yeast cell		Yeast@2D-SiNTs				Native yeast cell	Yeast@2D-SiNTs
	Viability / %		Viability / %		Time / h	Cell density / OD600	Cell density / OD600
0	98.8	1	97.6		0	0	0
3	98	2	96.6		6	0.22387	0.19046
5	96.5	3	96.2		12	1.04655	1.09503
					18	1.39112	1.39224
					24	1.73261	1.72881
					30	1.7742	1.8924

## Sheet: Figure 5
AuPt@SiNTs NADH Regeneration UV (Figure 5e)							AuPt@SiNTs NADH Regeneration UV Plot (Figure 5e inset)					Yeast@AuPt@SiNTs Reduction Plot and Viability (Figure 5f)																AuPt@SiNTs NADH Regeneration Recyclability test
Wavelength	Abosrbance						Time (h)	O.D	SD	N			Yeast	SD	Yeast@2D-SiNTs	SD	Yeast@AuPt/SiNTs	SD		Yeast		Yeast@2D-SiNTs		Yeast@AuPt/SiNTs				Cycle	Product Yield (%)
	0h.	3h.	6h.	9h.	12h.		0	0.01624	0.007	3		Time (h)	Product Yield (%)		Product Yield (%)		Product Yield (%)		Time (h)	Viability (%)	SD	Viability (%)	SD	Viability (%)	SD	N		1	96.48
500	0	0	6.35102e-05	0	0		3	0.05017	0.006	3		0	0	0	0	0	0	0	0	98.75	0	97.15	0	82.02	4	3		2	96.43
499	8.03743e-05	2.2105e-05	6.3863e-05	7.55396e-05	7.55396e-05		6	0.08975	0.005	3		1	25.44	10	15.15	12	34.21	6	1	97.75	2	97.12	2	81.35	4	3		3	95.98
498	0.000142564	3.3514e-05	5.89233e-05	9.53997e-05	9.53997e-05		9	0.10023	0.002	3		2	39.75	10	33.29	14	74.25	7	2	97.81	2	96.63	2	81.21	5	3		4	96.18
497	0.000173114	5.5619e-05	3.56363e-05	0.000112777	0.000112777		12	0.10229	0.003	3		3	67.36	6	60.24	10	90.67	5	3	97.33	2	96.57	2	80.53	6	3		5	95.84
496	0.000261853	9.55505e-05	6.1746e-05	0.000152143	0.000152143							4	77.37	6	74.3	5	94.98	3	4	97.32	2	95.87	3	80.21	6	3
495	0.000306223	0.000114803	4.83383e-05	0.000184771	0.000184771							5	87.87	5	87.8	2	96.03	2	5	96.96	4	95.27	4	79.91	7	3
494	0.000344409	0.000116586	1.76417e-05	0.000186898	0.000186898							6	90.15	3	90.71	3	96.11	2	6	96.75	4	95.15	4	79.02	7	3
493	0.000377141	0.00012336	0	0.000181224	0.000181224
492	0.000468426	0.0001583	4.05759e-05	0.000213142	0.000213142
491	0.000518614	0.000165787	7.12725e-05	0.0002252	0.0002252
490	0.000600807	0.000190745	0.000117847	0.000278042	0.000278042
489	0.000661906	0.000201797	0.000154894	0.000302158	0.000302158
488	0.00067609	0.000221763	0.000164774	0.000311734	0.000311734
487	0.000720823	0.000263834	0.000225461	0.00034507	0.00034507
486	0.000782286	0.000277382	0.000255805	0.000363867	0.000363867
485	0.000873571	0.000350827	0.000272035	0.000401814	0.000401814
484	0.000925214	0.000350827	0.000290735	0.000436569	0.000436569
483	0.000953945	0.000370793	0.000298851	0.000424866	0.000424866
482	0.00102	0.000400029	0.000355657	0.000474162	0.000474162
481	0.00111	0.000406803	0.000387412	0.000482673	0.000482673
480	0.00117	0.000408585	0.000431516	0.000502533	0.000502533
479	0.00121	0.000426055	0.00045939	0.000535161	0.000535161
478	0.00126	0.000447091	0.000483736	0.000522748	0.000522748
477	0.00135	0.000500571	0.000531721	0.00057098	0.00057098
476	0.00142	0.000525884	0.000555008	0.00059545	0.00059545
475	0.00149	0.000578651	0.000599818	0.000664961	0.000664961
474	0.00154	0.000612878	0.000631573	0.000703263	0.000703263
473	0.00161	0.000640331	0.000665093	0.000739082	0.000739082
472	0.00168	0.000694524	0.000722605	0.000796889	0.000796889
471	0.00175	0.000712707	0.000769531	0.000819232	0.000819232
470	0.0018	0.000718412	0.00080799	0.000852214	0.000852214
469	0.0019	0.000766187	0.000887025	0.000902574	0.000902574
468	0.00197	0.000790788	0.000923014	0.000933783	0.000933783
467	0.00205	0.000840345	0.000993934	0.000983433	0.000983433
466	0.00211	0.000856033	0.00102	0.001	0.001
465	0.00219	0.000886338	0.00103	0.00104	0.00104
464	0.00227	0.000929122	0.00109	0.00109	0.00109
463	0.00235	0.000924487	0.0011	0.00111	0.00111
462	0.00241	0.000963705	0.00112	0.00113	0.00113
461	0.00251	0.000995793	0.00114	0.00114	0.00114
460	0.00256	0.00106	0.00117	0.00115	0.00115
459	0.00266	0.00108	0.00124	0.00118	0.00118
458	0.00276	0.00113	0.00127	0.0012	0.0012
457	0.00281	0.00117	0.00131	0.00125	0.00125
456	0.00289	0.00121	0.00135	0.00128	0.00128
455	0.00298	0.00128	0.0014	0.00135	0.00135
454	0.00306	0.00133	0.00144	0.00138	0.00138
453	0.00315	0.00135	0.00147	0.0014	0.0014
452	0.00324	0.00138	0.00149	0.00143	0.00143
451	0.00332	0.00141	0.00152	0.0015	0.0015
450	0.00341	0.00147	0.00155	0.00153	0.00153
449	0.00348	0.00146	0.00153	0.00153	0.00153
448	0.00354	0.0015	0.00156	0.00155	0.00155
447	0.00356	0.0015	0.00156	0.00157	0.00157
446	0.00366	0.00157	0.0016	0.00163	0.00163
445	0.00375	0.00166	0.00164	0.00166	0.00166
444	0.00384	0.00169	0.00169	0.0017	0.0017
443	0.00395	0.00175	0.00176	0.00176	0.00176
442	0.00406	0.00178	0.00186	0.00178	0.00178
441	0.00421	0.00183	0.00193	0.00181	0.00181
440	0.0043	0.00187	0.00197	0.00186	0.00186
439	0.00437	0.0019	0.00201	0.0019	0.0019
438	0.00447	0.00195	0.00204	0.0019	0.0019
437	0.00454	0.00197	0.00204	0.00187	0.00187
436	0.00457	0.00201	0.00203	0.00185	0.00185
435	0.00463	0.00206	0.00202	0.00187	0.00187
434	0.00471	0.00207	0.00206	0.00191	0.00191
433	0.00476	0.00212	0.00211	0.00191	0.00191
432	0.00487	0.00216	0.00217	0.00195	0.00195
431	0.00492	0.0022	0.00222	0.002	0.002
430	0.005	0.00223	0.00227	0.00209	0.00209
429	0.00513	0.00228	0.00232	0.00214	0.00214
428	0.00524	0.00237	0.00239	0.0022	0.0022
427	0.00534	0.00242	0.00242	0.00225	0.00225
426	0.00544	0.00248	0.00248	0.0023	0.0023
425	0.00554	0.00252	0.00252	0.00234	0.00234
424	0.00561	0.00259	0.00256	0.0024	0.0024
423	0.00571	0.00261	0.00265	0.00244	0.00244
422	0.00577	0.00266	0.00268	0.00249	0.00249
421	0.0059	0.00266	0.00272	0.00252	0.00252
420	0.00584	0.00255	0.00242	0.00259	0.00259
419	0.00591	0.00261	0.00248	0.00267	0.00267
418	0.00598	0.00262	0.00255	0.00277	0.00277
417	0.00612	0.00268	0.00257	0.00282	0.00282
416	0.00624	0.00276	0.0026	0.0029	0.0029
415	0.00632	0.00288	0.00267	0.00297	0.00297
414	0.00643	0.00293	0.00273	0.00304	0.00304
413	0.00654	0.00299	0.0028	0.00315	0.00315
412	0.00665	0.00307	0.00289	0.00324	0.00324
411	0.00672	0.00318	0.00297	0.00339	0.00339
410	0.00684	0.00326	0.00313	0.00358	0.00358
409	0.00695	0.00336	0.00328	0.00378	0.00378
408	0.00705	0.00346	0.00342	0.00397	0.00397
407	0.00716	0.00358	0.00364	0.00417	0.00417
406	0.00729	0.00367	0.00383	0.00438	0.00438
405	0.00748	0.00383	0.0041	0.00461	0.00461
404	0.00763	0.00395	0.00441	0.00485	0.00485
403	0.00778	0.00412	0.0047	0.00513	0.00513
402	0.0079	0.00429	0.00498	0.00542	0.00542
401	0.00795	0.00449	0.0053	0.00575	0.00575
400	0.00806	0.00473	0.00569	0.00615	0.00745
399	0.00814	0.005	0.00612	0.00663	0.00793
398	0.00815	0.00534	0.00657	0.00714	0.00844
397	0.00821	0.00568	0.00704	0.00771	0.00902
396	0.00834	0.00605	0.00765	0.00835	0.00966
395	0.00846	0.00642	0.00833	0.0091	0.01041
394	0.00859	0.00684	0.00901	0.00985	0.01117
393	0.00867	0.00725	0.00973	0.01067	0.012
392	0.00881	0.00765	0.01048	0.01156	0.0129
391	0.00899	0.00815	0.0114	0.01261	0.01395
390	0.00913	0.00864	0.01236	0.01368	0.01503
389	0.00924	0.00918	0.01342	0.01485	0.01622
388	0.00941	0.0098	0.01456	0.01611	0.01748
387	0.00958	0.01048	0.01577	0.0175	0.01888
386	0.00972	0.0112	0.01711	0.01904	0.02044
385	0.0099	0.01198	0.01852	0.0206	0.02201
384	0.01012	0.01278	0.02003	0.02231	0.02373
383	0.01024	0.01361	0.02165	0.0241	0.02554
382	0.01039	0.01459	0.02323	0.02599	0.02744
381	0.01053	0.01547	0.02503	0.02794	0.02941
380	0.01064	0.01646	0.02692	0.02997	0.03145
379	0.01076	0.01747	0.02878	0.0321	0.0336
378	0.0109	0.01844	0.03066	0.03423	0.03575
377	0.01102	0.01959	0.03269	0.03647	0.03801
376	0.01113	0.02065	0.0348	0.03875	0.04031
375	0.01128	0.02181	0.03691	0.0411	0.04268
374	0.01142	0.02295	0.03911	0.04353	0.04512
373	0.01157	0.02408	0.0413	0.04592	0.04754
372	0.01172	0.02532	0.04357	0.04845	0.05009
371	0.01183	0.02649	0.04583	0.05098	0.05264
370	0.01191	0.02741	0.04796	0.05329	0.05497
369	0.01193	0.02858	0.05017	0.05574	0.05744
368	0.01208	0.02974	0.05256	0.05837	0.06008
367	0.01213	0.03104	0.05478	0.06099	0.06273
366	0.01234	0.03225	0.05702	0.06349	0.06525
365	0.01257	0.0335	0.05935	0.06614	0.06793
364	0.01287	0.03476	0.0616	0.06869	0.0705
363	0.01313	0.0359	0.06389	0.07115	0.07298
362	0.0132	0.03711	0.06599	0.0735	0.07534
361	0.01334	0.03823	0.06807	0.07582	0.07768
360	0.01345	0.03933	0.0701	0.07823	0.08011
359	0.01353	0.04036	0.07206	0.08043	0.08233
358	0.01359	0.04143	0.07391	0.08259	0.0845
357	0.01362	0.04242	0.07558	0.08467	0.0866
356	0.01379	0.04342	0.07741	0.08674	0.08869
355	0.014	0.04437	0.07906	0.08864	0.09061
354	0.01424	0.04516	0.08066	0.09043	0.09241
353	0.01437	0.04584	0.08208	0.092	0.094
352	0.01458	0.04639	0.08339	0.0935	0.0955
351	0.01483	0.04696	0.08447	0.09483	0.09685
350	0.01493	0.04752	0.08551	0.09595	0.09797
349	0.01514	0.04796	0.0865	0.09697	0.099
348	0.01556	0.04861	0.0874	0.09797	0.10002
347	0.01575	0.04908	0.08815	0.0988	0.10085
346	0.01588	0.04958	0.08885	0.09932	0.10138
345	0.01601	0.04982	0.08934	0.09975	0.10181
344	0.01619	0.04997	0.08966	0.09999	0.10205
343	0.01624	0.05017	0.08975	0.10023	0.10229
342	0.01616	0.05006	0.08982	0.10008	0.10214
341	0.01624	0.04994	0.08963	0.09969	0.10175
340	0.01732	0.05036	0.08947	0.09972	0.10177
339	0.0175	0.05024	0.08916	0.09937	0.10142
338	0.01755	0.04996	0.08864	0.0987	0.10075
337	0.01777	0.0497	0.08804	0.09797	0.10001
336	0.01795	0.04931	0.08715	0.09723	0.09927
335	0.01807	0.04896	0.08632	0.09622	0.09825
334	0.01846	0.04853	0.0854	0.09519	0.09721
333	0.01865	0.04796	0.08432	0.09406	0.09607
332	0.01876	0.04733	0.08308	0.09277	0.09477
331	0.01901	0.04685	0.0819	0.09141	0.0934
330	0.01915	0.04629	0.08065	0.0899	0.09188
329	0.01931	0.04559	0.07929	0.08826	0.09022
328	0.01943	0.04492	0.07776	0.08657	0.08852
327	0.01975	0.04427	0.07625	0.08469	0.08662
326	0.02	0.04351	0.0747	0.08273	0.08465
325	0.02015	0.04265	0.07306	0.08079	0.08269
324	0.02036	0.04187	0.07137	0.07882	0.0807
323	0.02052	0.04094	0.06951	0.07674	0.07861
322	0.02079	0.04001	0.06767	0.07472	0.07657
321	0.02097	0.0392	0.06584	0.07271	0.07454
320	0.02102	0.03827	0.06392	0.07051	0.07232
319	0.02107	0.03736	0.06195	0.06843	0.07023
318	0.02121	0.0364	0.05999	0.06638	0.06816
317	0.02145	0.03546	0.05802	0.06422	0.06598
316	0.0216	0.03468	0.05614	0.0621	0.06385
315	0.0218	0.03373	0.05425	0.05997	0.0617
314	0.02196	0.03287	0.05242	0.05787	0.05959
313	0.02218	0.03198	0.05075	0.05577	0.05747
312	0.02235	0.0311	0.04899	0.05364	0.05531
311	0.02246	0.03019	0.04722	0.05163	0.05329
310	0.02271	0.02939	0.04548	0.04968	0.05133
309	0.02296	0.02854	0.04384	0.04777	0.0494
308	0.02315	0.02776	0.04218	0.04585	0.04746
307	0.02334	0.02701	0.0405	0.04406	0.04566
306	0.02366	0.02626	0.03888	0.04229	0.04388
305	0.02392	0.02563	0.03745	0.04054	0.04212
304	0.02423	0.02492	0.03607	0.0389	0.04046
303	0.02449	0.02427	0.03471	0.03734	0.03889
302	0.02478	0.02352	0.03341	0.03579	0.03733
301	0.02511	0.023	0.03229	0.03447	0.03599
300	0.02528	0.02252	0.03116	0.03312	0.03463
299	0.02565	0.02207	0.03009	0.03189	0.03339
298	0.02604	0.02165	0.0291	0.03071	0.03221
297	0.02641	0.02135	0.02817	0.02965	0.03113
296	0.02691	0.0212	0.02732	0.02868	0.03016
295	0.02748	0.02116	0.02652	0.0277	0.02917
294	0.02816	0.02113	0.02595	0.02703	0.02849
293	0.02892	0.0213	0.02558	0.02646	0.02792
292	0.02992	0.02165	0.02533	0.02612	0.02566
291	0.03119	0.02219	0.02538	0.02597	0.02552
290	0.03267	0.02303	0.02576	0.02614	0.02569
289	0.03465	0.02432	0.02653	0.02679	0.02634
288	0.0371	0.02599	0.02785	0.02787	0.02741
287	0.04027	0.02836	0.02973	0.02956	0.02909
286	0.04432	0.03164	0.03245	0.03208	0.03161
285	0.04933	0.03587	0.03609	0.03544	0.03497
284	0.05574	0.04123	0.04087	0.04	0.03951
283	0.06348	0.0479	0.04682	0.0456	0.04509
282	0.07291	0.05593	0.054	0.05253	0.05201
281	0.08406	0.06551	0.06248	0.06066	0.06012
280	0.09704	0.07647	0.07222	0.06992	0.06935
279	0.1117	0.08882	0.08306	0.08022	0.07963
278	0.12796	0.10237	0.09501	0.09147	0.09085
277	0.14542	0.11696	0.10777	0.10356	0.10291
276	0.16392	0.13244	0.12133	0.11656	0.11587
275	0.18296	0.1485	0.1357	0.13027	0.12955
274	0.2023	0.16508	0.15072	0.1449	0.14415
273	0.2218	0.18203	0.16638	0.16022	0.15943
272	0.24127	0.19935	0.1826	0.17608	0.17525
271	0.26078	0.21672	0.19914	0.1924	0.19153
270	0.28029	0.23423	0.21592	0.209	0.20808
269	0.29949	0.25147	0.2323	0.22496	0.224
268	0.31811	0.26799	0.24797	0.24026	0.23926
267	0.33533	0.28336	0.26238	0.25427	0.25323
266	0.35087	0.29678	0.27528	0.26695	0.26589
265	0.3641	0.30835	0.28646	0.27792	0.27682
264	0.37482	0.31795	0.29574	0.28721	0.28609
263	0.38332	0.3256	0.30343	0.29494	0.2938
262	0.39008	0.33168	0.30953	0.30113	0.29998
261	0.39525	0.33619	0.31395	0.30557	0.30441
260	0.39899	0.33926	0.31709	0.30872	0.30755
259	0.40082	0.34086	0.31871	0.31051	0.30933
258	0.40092	0.34097	0.31903	0.31078	0.30961
257	0.3994	0.33965	0.31797	0.30993	0.30876
256	0.39651	0.33708	0.3159	0.30801	0.30684
255	0.39241	0.33341	0.31292	0.30511	0.30394
254	0.38717	0.329	0.3091	0.30145	0.3003
253	0.38154	0.32424	0.30497	0.29743	0.29629
252	0.37554	0.31921	0.30058	0.29318	0.29205
251	0.36933	0.31397	0.29606	0.28877	0.28765
250	0.36329	0.30911	0.29165	0.28438	0.28327
249	0.35726	0.30433	0.28764	0.28035	0.27925
248	0.35173	0.30017	0.28405	0.27687	0.27687
247	0.34679	0.29658	0.28115	0.27401	0.27401
246	0.34286	0.29407	0.27907	0.27229	0.27229
245	0.34029	0.29272	0.27836	0.27168	0.27168
244	0.33879	0.29268	0.27896	0.27239	0.27239
243	0.3389	0.29424	0.28117	0.2748	0.2748
242	0.34087	0.29759	0.28522	0.27919	0.27919
241	0.34475	0.30283	0.29127	0.28536	0.28536
240	0.35079	0.31035	0.29957	0.29367	0.29367
239	0.35878	0.32009	0.31018	0.30431	0.30431
238	0.36945	0.3324	0.32333	0.31753	0.31753
237	0.38301	0.34724	0.33907	0.33334	0.33334
236	0.39925	0.36495	0.35787	0.35207	0.35207
235	0.41877	0.38587	0.37962	0.37387	0.37387
234	0.44146	0.40994	0.40441	0.39911	0.39911
233	0.46811	0.43742	0.43281	0.42744	0.42744
232	0.49796	0.46848	0.46448	0.45926	0.45926
231	0.53145	0.50321	0.4998	0.49476	0.49476
230	0.56911	0.542	0.53855	0.53375	0.53375
229	0.61074	0.58452	0.58138	0.57679	0.57679
228	0.65526	0.63004	0.62774	0.62314	0.62314
227	0.70393	0.67924	0.67703	0.67281	0.67281
226	0.75364	0.73058	0.72862	0.72496	0.72496
225	0.80395	0.78359	0.78196	0.77966	0.77966
224	0.85392	0.8367	0.83487	0.83221	0.83221
223	0.89933	0.8842	0.88356	0.88333	0.88333
222	0.93699	0.92621	0.92655	0.92701	0.92701
221	0.96603	0.95857	0.95925	0.95911	0.95911
220	0.9835	0.9801	0.97967	0.98151	0.98151
219	0.99551	0.99277	0.9914	0.99358	0.99358
218	1	0.99788	0.99765	0.99826	0.99826
217	0.99975	1	1	0.99992	0.99992
216	0.99988	0.99909	0.999	1	1
215	0.99916	0.99825	0.99628	0.99796	0.99796
214	0.99801	0.99673	0.99721	0.99838	0.99838
213	0.99569	0.99203	0.9941	0.99499	0.99499
212	0.99357	0.98884	0.99012	0.99293	0.99293
211	0.99164	0.98601	0.98441	0.98744	0.98744
210	0.98717	0.98272	0.97991	0.98301	0.98301
209	0.98108	0.97715	0.9735	0.97598	0.97598
208	0.97315	0.96919	0.9658	0.96699	0.96699
207	0.96185	0.95872	0.9544	0.95569	0.95569
206	0.9456	0.94509	0.93727	0.94194	0.94194
205	0.92717	0.92398	0.92012	0.91981	0.91981
204	0.89811	0.89561	0.89168	0.89171	0.89171
203	0.86366	0.85676	0.85597	0.85477	0.85477
202	0.81459	0.80794	0.81071	0.8075	0.8075
201	0.75404	0.74775	0.75317	0.74989	0.74989
200	0.68681	0.68065	0.68659	0.68339	0.68339

## Sheet: Figure 6
Yeast@Pd/2D-SiNTs@Au (Figure 6c )									Yeast@CALB/2D-SiNTs (Figure 6f)
time (h)	Product Yield (%)	Product Yield (%)	Product Yield (%)						time (h)	Product Yield(%)
	Yeast@Pd@SiO2/Au-Light (Mean)	SD	Yeast@Pd@SiO2/Au-Dark (Mean)	SD	Yeast + Pd@SiO2/Au (Mean)	SD	N			Yeast@CALB/2D-SiNTs (Mean)	SD	Yeast + CALB	SD	N
0.03	9	1.95	1	2.51	5.2	3.51	3		0.2	14	2.95	3	2.56	3
0.1	15	2.32	3	2.62	8	2.92	3		1	23	2.52	8	2.16	3
0.15	27	2.77	4	2.96	12	3.96	3		2	40	3.17	12	3.96	3
0.25	31	3.28	4.2	2.69	19	3.79	3		3	52	3.08	14	3.79	3
0.5	42	3.89	5	3.56	23	3.66	3		4	64	2.89	17	2.86	3
1	52	3.67	5.5	2.74	26	2.94	3		5	73	3.44	20	3.04	3
2	60	3.72	6	3.84	31	4.24	3		6	75	2.82	21	5.04	3
4	73	3.59	7	4.21	31.5	4.34	3		7	76	3.57	21	6	3
6	89	2.88	11	4.25	32	3.85	3		8	79	3.58	22	3.25	3
8	94	3.95	14	3.96	33	3.96	3		9	80	2.81	24	2.96	3
									10	82	3.93	24	4.66	3

## Sheet: Figure S7
Resistance of Yeast@2D-SiNTs to different stressors
	Vibaility / %		Vibaility / %
v/v% (2-propanol/PBS)	Yeast	SD	Yeast@SiNTs	SD	N
0.1	97.4	2.2	95.3	4.1	3
0.2	67.5	7.2	64.7	8.9	3
0.3	0.4	0.4	0.7	0.7	3
Temperature	Yeast	SD	Yeast@SiNTs	SD	N
50℃	86.7	7.4	94.2	5.2	3
60℃	46.4	5.1	64.6	6.6	3
70℃	1.35	1.35	1.74	1.74	3
Stirring 1400RPM	Yeast	SD	Yeast@SiNTs	SD	N
24 h.	79	3.1	74.5	3.6	3
48 h.	68.4	6.4	67.2	7	3
72 h.	45.1	7.5	41.8	9.1	3
Sonication 40KHz, 300W	Yeast	SD	Yeast@SiNTs	SD	N
30 min.	45	5.1	47.3	7.7	3
60 min.	27.2	6.4	28.8	7.1	3
90 min.	14.8	8.4	15.5	7.1	3
Osmotic pressure	Yeast	SD	Yeast@SiNTs	SD	N
PBS 3X	73.5	5	69.35	4.2	3
PBS 5X	60.4	9.4	62.3	5.2	3
PBS 10X	24.8	13.4	30.3	8.8	3
pH	Yeast	SD	Yeast@SiNTs	SD	N
10	10.8	7.2	9.4	8.1	3
8	84.9	4.2	85.4	6.1	3
6	96.2	3.2	94.5	4	3
4	85	3.2	81	4.6	3
2	18.1	9.2	16.4	10.5	3
ROS	Yeast	SD	Yeast@SiNTs	SD	N
H2O2 3mM	73.7	5	69.3	4.2	3
H2O2 5mM	67	7.6	67.9	5.4	3
H2O2 10mM	50.3	12.7	55.7	14	3
UV 254nm	Yeast	SD	Yeast@SiNTs	SD	N
2 h.	78.6	2.8	75	3.4	3
4 h.	74.2	6.7	73.8	7.8	3
6 h.	72.1	8.5	71.5	7.8	3
Lyticase	Yeast	SD	Yeast@SiNTs	SD	N
100 unit	41.17	12.8	77.09	9.7	3
200 unit	26.9	7.8	60.8	5.4	3
300 unit	1.8	1.8	57.2	12.9	3
Ag NPs (20nm)	Yeast	SD	Yeast@SiNTs	SD	N
20 μg	87.2	4.7	90.1	3.4	3
40 μg	65.5	6.2	82.1	4.3	3
60 μg	37.1	9.1	77.8	4.7	3

## Sheet: Figure S8
Treatment with Lyticase enzyme (Supplementary Fig. 8-b)
	viability / %		viability / %
Time / min.	Yeast	SD	Yeast@2D-SiNTs	SD	N
0	96.63	3.2	88.48	3.7	3
30	83.2	5.7	86.7	3.5	3
60	75.82	5.6	85.51	3.8	3
90	58.8	7.2	84.73	3.1	3
120	31.43	6.3	83.15	4.3	3
150	9.47	6	81.75	4.1	3
180	4.52	4	80.96	5.2	3

## Sheet: Figure S11
XPS Au 4f									XPS Pt 4f
96.68		25498.4		0	0	0	25498.4		84.28		26654.8		0	0	0	0	0	0	0	26656.1
96.58		25641		0	0	0	25641		84.18		28572.3		0	0	0	0	0	0	0	28573.9
96.48		25620.5		0	0	0	25620.5		84.08		30933.4		0	0	0	0	0	0	0	30935.4
96.38		25485.7		0	0	0	25485.7		83.98		33203.8		0	0	0	0	0	0	0	33206.3
96.28		25430.2		0	0	0	25430.2		83.88		35326.9		0	0	0	0	0	0	0	35329.9
96.18		25599.8		0	0	0	25599.8		83.78		36437.5		0	0	0	0	0	0	0	36441.2
96.08		25363.8		0	0	0	25363.8		83.68		37174.2		0	0	0	0	0	0	0	37178.7
95.98		25283.9		0	0	0	25283.9		83.58		37466.5		0	0	0	0	0	0	0	37472
95.88		25346.8		0	0	0	25346.8		83.48		36629.8		0	0	0	0	0	0	0	36636.6
95.78		25126.6		0	0	0	25126.6		83.38		35166.9		0	0	0	0	0	0	0	35175.1
95.68		25124.9		0	0	0	25124.9		83.28		33061.4		0	0	0	0	0	0	0	33071.3
95.58		25003.6		0	0	0	25003.6		83.18		30463.8		0	0	0	0	0	0	0	30475.7
95.48		25215		0	0	0	25215		83.08		27854.7		0	0	0	0	0	0	0	27869
95.38		25125.3		0	0	0	25125.3		82.98		25744.7		0	0	0	0	0	0	0	25761.8
95.28		25065.3		0	0	0	25065.3		82.88		23711.2		0	0	0	0	0	0	0	23731.7
95.18		24749.6		0	0	0	24749.6		82.78		21979.9		0	0	0	0	0	0	0	22004.4
95.08		24692.2		0	0	0	24692.2		82.68		20778.5		0	0	0	0	0	0	0	20807.5
94.98		24797.3		0	0	0	24797.3		82.58		19457.3		0	0	0	0	0	0	0	19491.8
94.88		24639.1		0	0	0	24639.1		82.48		18811		0	0	0	0	0	0	0	18851.7
94.78		24497		0	0	0	24497		82.38		18337.7		0	0	0	0	0	0	0	18385.7
94.68		24504		0	0	0	24504		82.28		18040.7		0	0	0	0	0	0	0	18097.1
94.58		24551.3		0	0	0	24551.3		82.18		17555.6		0	0	0	0	0	0	0	17621.7
94.48		24594.8		0	0	0	24594.8		82.08		17382.6		0	0	0	0	0	0	0	17459.7
94.38		24516.7		0	0	0	24516.7		81.98		17321.1		0	0	0	0	0	0	0	17410.9
94.28		24442.5		0	0	0	24442.5		81.88		17139.9		0	0	0	0	0	0	0	17244.1
94.18		24186.9		0	0	0	24186.9		81.78		16964.9		0	0	0	0	0	0	0	17085.5
94.08		24225.7		0	0	0	24225.7		81.68		16724.7		0	0	0	0	0	0	0	16863.8
93.98		24108.1		0	0	0	24108.1		81.58		16800.9		0	0	0	0	0	0	0	16960.9
93.88		24195.7		0	0	0	24195.7		81.48		16565.4		0	0	0	0	0	0	0	16748.8
93.78		24019.2		0	0	0	24019.2		81.38		16780.7		0	0	0	0	0	0	0	16990.3
93.68		24001.2		0	0	0	24001.2		81.28		16877.8		0	0	0	0	0	0	0	17116.6
93.58		23793.1		0	0	0	23793.1		81.18		16649.3		0	0	0	0	0	0	0	16920.5
93.48		23872.8		0	0	0	23872.8		81.08		16528.4		0	0	0	0	0	0	0	16835.4
93.38		23673.4		0	0	0	23673.4		80.98		16535.2		0	0	0	0	0	0	0	16881.6
93.28		23784		0	0	0	23784		80.88		16684.2		0	0	0	0	0	0	0	17073.7
93.18		23583.3		0	0	0	23583.3		80.78		16639.3		0	0	0	0	0	0	0	17076
93.08		23445.7		0	0	0	23445.7		80.68		16717.6		0	0	0	0	0	0	0	17205.4
92.98		23502.2		0	0	0	23502.2		80.58		16522.4		0	0	0	0	0	0	0	17065.5
92.88		23460.6		0	0	0	23460.6		80.48		16611		0	0	0	0	0	0	0	17213.7
92.78		23363.9		0	0	0	23363.9		80.38		16430		0	0	0	0	0	0	0	17096.4
92.68		23274.9		0	0	0	23274.9		80.28		16621.4		0	0	0	0	0	0	0	17355.7
92.58		23158.5		0	0	0	23158.5		80.18		16792.2		0	0	0	0	0	0	0	17598.4
92.48		22961.6		0	0	0	22961.6		80.08		16846.9		0	0	0	0	0	0	0	17728.9
92.38		23042.1		0	0	0	23042.1		79.98		16854.4		16854.4	16854.4	16854.4	16861.9	17808.4	16854.4	16854.4	17815.9
92.28		23028		0	0	0	23028		79.88		16893		16851	16851	16851	16861.2	17885.3	16851	16851	17895.5
92.18		22893.7		0	0	0	22893.7		79.78		16877.7		16847.4	16847.4	16847.4	16861.1	17964.3	16847.4	16847.4	17977.9
92.08		22820.6		0	0	0	22820.6		79.68		17098.2		16843.5	16843.5	16843.5	16861.7	18044.5	16843.5	16843.5	18062.6
91.98		22767.9		0	0	0	22767.9		79.58		17138.1		16839.3	16839.3	16839.3	16863.4	18125.4	16839.3	16839.3	18149.4
91.88		22760.3		0	0	0	22760.3		79.48		17331.9		16834.9	16834.9	16834.9	16866.5	18206	16834.9	16834.9	18237.6
91.78		22585.7		0	0	0	22585.7		79.38		17320.3		16830	16830	16830	16871.4	18285.6	16830	16830	18327
91.68		22563.1		0	0	0	22563.1		79.28		17543.8		16824.7	16824.7	16824.7	16878.6	18363	16824.7	16824.7	18416.9
91.58		22467.6		0	0	0	22467.6		79.18		17631.2		16818.9	16818.9	16818.9	16888.7	18437.1	16818.9	16818.9	18506.8
91.48		22362.1		0	0	0	22362.1		79.08		17741		16812.5	16812.5	16812.5	16902.4	18506.9	16812.5	16812.5	18596.8
91.38		22439.8		0	0	0	22439.8		78.98		17878.4		16805.6	16805.6	16805.6	16920.7	18571.4	16805.6	16805.6	18686.5
91.28		22269.6		0	0	0	22269.6		78.88		17936.1		16798.1	16798.1	16798.1	16944.7	18629.4	16798.1	16798.1	18776.1
91.18		22232.2		0	0	0	22232.2		78.78		18112.1		16789.9	16789.9	16789.9	16975.7	18680	16789.9	16789.9	18865.8
91.08		22238.2		0	0	0	22238.2		78.68		17998.1		16781	16781	16781	17015.1	18722.1	16781	16781	18956.2
90.98		22409.3		22409.3	22409.3	22409.3	22409.3		78.58		18275		16771.4	16771.4	16771.4	17064.8	18755	16771.4	16771.4	19048.4
90.88		22206.3		22386.9	22386.9	22386.9	22386.9		78.48		18501.6		16761.1	16761.1	16761.1	17126.8	18777.9	16761.1	16761.1	19143.5
90.78		22194.3		22366.4	22366.4	22366.4	22366.4		78.38		18788.4		16750	16750	16750	17203.1	18790	16750	16750	19243.2
90.68		22239.5		22349.1	22349.1	22349.1	22349.1		78.28		18828.4		16737.8	16737.8	16737.8	17296.2	18791	16737.8	16737.8	19349.4
90.58		22056.3		22334.6	22334.6	22334.6	22334.6		78.18		19012.6		16724.6	16724.6	16724.6	17408.9	18780.3	16724.6	16724.6	19464.6
90.48		22103.6		22323.9	22323.9	22323.9	22323.9		78.08		19266.7		16710.2	16710.2	16710.2	17544	18758.1	16710.2	16710.2	19591.9
90.38		22153.5		22315.6	22315.6	22315.6	22315.6		77.98		19702.3		16694.6	16694.6	16694.6	17704.7	18724.1	16694.6	16694.6	19734.3
90.28		22105		22123	22123.1	22123	22123.1		77.88		20040.9		16677.6	16677.6	16677.6	17894.3	18678.7	16677.6	16677.6	19895.5
90.18		22097		22120.2	22120.4	22120.2	22120.4		77.78		20461.2		16659.3	16659.3	16659.3	18116.2	18622.5	16659.4	16659.3	20079.6
90.08		22040.2		22117.1	22117.5	22117.1	22117.5		77.68		20602.9		16639.6	16639.7	16639.6	18373.9	18555.9	16639.8	16639.6	20290.5
89.98		22069.7		22114	22114.9	22114	22114.9		77.58		20965.1		16618.4	16618.5	16618.4	18670.3	18479.7	16618.7	16618.4	20532.2
89.88		22160.3		22110.5	22112.5	22110.5	22112.5		77.48		21277.7		16595.3	16595.6	16595.4	19008.3	18394.3	16596	16595.3	20808.3
89.78		22133.7		22106.7	22110.8	22106.7	22110.8		77.38		21427.7		16570.5	16571.1	16570.6	19390.3	18300.8	16571.7	16570.5	21122.5
89.68		22274.4		22102.6	22110.6	22102.6	22110.6		77.28		21911.1		16543.7	16544.8	16543.9	19818.1	18200.1	16545.8	16543.7	21477.7
89.58		22172.2		22097.9	22113.3	22097.9	22113.3		77.18		22332.7		16515	16517	16515.2	20292.4	18093.2	16518.7	16515	21876.4
89.48		22270.7		22092.7	22121.4	22092.7	22121.4		77.08		23136.6		16484.4	16488	16484.7	20813.1	17981.1	16490.6	16484.4	22320
89.38		22234.4		22086.7	22138.9	22086.7	22138.9		76.98		23388.7		16451.5	16458	16452	21378.4	17864.6	16462	16451.5	22808.7
89.28		22387		22079.4	22171.9	22079.4	22171.9		76.88		24057.8		16416.4	16427.7	16417.1	21984.7	17744.5	16433.7	16416.4	23342.1
89.18		22466.3		22070.7	22230.1	22070.7	22230.1		76.78		24422.1		16378.9	16398.4	16379.9	22627	17621.8	16406.9	16378.9	23918.4
89.08		22555.7		22059.9	22327.3	22059.9	22327.3		76.68		24892.8		16338.8	16371.9	16340.2	23297.9	17497	16383.4	16338.8	24535.2
88.98		22583.5		22046.6	22483.3	22046.6	22483.3		76.58		25551.5		16296	16351.1	16298.1	23988.1	17370.8	16365.7	16296	25189.7
88.88		23117.8		22029.3	22723.4	22029.3	22723.4		76.48		26172		16250.4	16340.5	16253.4	24686.2	17243.8	16357.4	16250.4	25879.7
88.78		23413.5		22006.8	23079.8	22006.8	23079.8		76.38		26683.7		16201.9	16346.8	16206.2	25378.9	17116.3	16363.3	16201.9	26603.9
88.68		23955.3		21977.8	23590.1	21977.8	23590.1		76.28		27264.3		16150.1	16379.2	16156.2	26050.9	16988.5	16389	16150.1	27363.3
88.58		24509.5		21940.6	24293.9	21940.6	24293.9		76.18		28013.4		16094.7	16450.5	16103.2	26685.7	16860.5	16441.8	16094.7	28163
88.48		25760.2		21893.6	25226.4	21893.6	25226.4		76.08		28683		16035.2	16578.5	16047.2	27266.1	16732.1	16530.1	16035.2	29013.1
88.38		26964.8		21835	26409.1	21835	26409.1		75.98		29695		15971.2	16786.1	15987.8	27774.6	16603	16663.5	15971.2	29930.2
88.28		28177.8		21763	27836.3	21763	27836.3		75.88		31048.3		15902.1	17103.2	15925.1	28194.7	16472.8	16851.7	15902.1	30939
88.18		29920.8		21677.4	29463.5	21677.4	29463.5		75.78		32180.2		15827.3	17566.1	15858.7	28511.2	16341	17103.7	15827.3	32071.7
88.08		31498.1		21578.2	31194.5	21578.2	31194.5		75.68		33714.5		15745.9	18218.4	15788.7	28711.3	16206.6	17426.3	15745.9	33367.9
87.98		33120.6		21465.6	32880.1	21465.6	32880.1		75.58		35332.9		15657.1	19108.8	15715	28785.3	16069	17822	15657.1	34871.6
87.88		34785.1		21341.2	34331.5	21341.2	34331.5		75.48		37298.7		15560	20289	15637.8	28726.8	15926.9	18286.5	15560	36627.1
87.78		35463.5		21207.5	35351.8	21207.5	35351.8		75.38		39480.5		15453.6	21809.3	15557.4	28533.8	15779.4	18806.9	15453.6	38672.4
87.68		35637.3		21067.6	35779.4	21067.6	35779.4		75.28		41864		15337.3	23711.5	15474.9	28208.5	15625.6	19359.6	15337.3	41030.7
87.58		35677.4		20924.6	35530.6	20924.6	35530.6		75.18		44370.4		15210.3	26019.2	15391.4	27756.6	15464.6	19909.7	15210.3	43700.3
87.48		34845.7		20782.1	34625.6	20782.1	34625.6		75.08		47662		15071.9	28727.6	15308.8	27187.8	15295.5	20412.5	15071.9	46644.5
87.38		33310.5		20643.5	33182.4	20643.5	33182.4		74.98		50092.4		14922.2	31791.6	15229.8	26515.1	15118.1	20818.1	14922.2	49784
87.28		31609.5		20512.1	31384.7	20512.1	31384.7		74.88		52942.1		14760.8	35114.8	15157.7	25753.4	14932	21076.7	14760.8	52991.3
87.18		29737.2		20391	29436.6	20391	29436.6		74.78		56055.8		14588.3	38545.1	15096.8	24919.8	14737.4	21147.8	14588.3	56093.6
87.08		27998		20282	27520.1	20282	27520.1		74.68		58563.9		14405.6	41877	15052.7	24032	14535	21006.8	14405.6	58881.2
86.98		26265.7		20186.3	25769.9	20186.3	25770		74.58		60181.3		14214	44866.3	15031.8	23108	14326	20650.9	14214	61127.2
86.88		24819.3		20104.5	24266.1	20104.5	24266.2		74.48		62178.3		14015.5	47256.6	15041.9	22165.7	14112.1	20099.2	14015.5	62613.7
86.78		23608.3		20036.3	23038.7	20036.2	23038.8		74.38		62826		13812.9	48816.2	15092.2	21222	13896	19390.1	13812.8	63165.1
86.68		22506.1		19980.4	22080.4	19980.3	22080.5		74.28		62854		13608.7	49375.7	15191.9	20291.9	13679.9	18573	13608.6	62678.3
86.58		21796.8		19935.6	21361.2	19935.4	21361.4		74.18		61647.3		13405.8	48860.6	15351.1	19388.9	13466.6	17701.6	13405.6	61146.8
86.48		21295.3		19900.1	20840.2	19899.7	20840.7		74.08		59339.2		13207.2	47305.6	15580.1	18524.2	13258.7	16825.8	13206.7	58668.1
86.38		20926.2		19872.6	20474.8	19871.6	20475.8		73.98		55706.2		13015.6	44848.4	15888.7	17706.8	13058.8	15986.6	13014.6	55431.8
86.28		20733.3		19851.4	20225.7	19849.3	20227.8		73.88		52036		12833.2	41703.5	16285.8	16943	12868.8	15213.4	12831.3	51691.1
86.18		20397.9		19835.8	20060	19831.5	20064.3		73.78		47779.3		12662.2	38125.9	16779.4	16237.5	12690.4	14524.5	12658.7	47726.2
86.08		20460.1		19825.3	19952	19816.9	19960.4		73.68		43870.5		12504.3	34371.7	17375.1	15592.3	12524.6	13927.4	12497.9	43805.6
85.98		20222.6		19820.5	19882.2	19804.5	19898.2		73.58		39971		12360.8	30666.8	18076.2	15007.8	12371.9	13421.8	12349.5	40157.8
85.88		20286.4		19823.2	19836.9	19793.4	19866.7		73.48		36879		12233.3	27187.6	18882.9	14482.7	12232.2	13001.5	12213.5	36952.9
85.78		20308		19836.9	19806.7	19782.9	19860.7		73.38		33980.4		12123.3	24052.9	19791.4	14014.2	12104.7	12656.8	12089	34298.3
85.68		20236.9		19867.8	19784.8	19772.2	19880.4		73.28		32228.8		12032.9	21327	20793.6	13598.1	11987.8	12376	11974.7	32241.7
85.58		20238.4		19925.7	19767.3	19760.8	19932.2		73.18		30963.3		11965.9	19028.5	21876.7	13229.8	11879.9	12147.4	11869.1	30782.7
85.48		20344.7		20025.2	19751.2	19747.9	20028.4		73.08		29963.9		11928.6	17141.7	23022.9	12904	11779.2	11959.6	11770.2	29884.8
85.38		20544.2		20187	19734.5	19732.9	20188.6		72.98		29599.9		11930.7	15628.6	24209.4	12615.4	11683.6	11802.8	11676.2	29489.2
85.28		20957.6		20439	19714.9	19714.1	20439.8		72.88		29466.8		11986.6	14438.6	25408.5	12358.6	11591.2	11668.1	11585.1	29526.1
85.18		21231.2		20817.3	19690.8	19690.5	20817.7		72.78		29638.4		12117	13517.5	26588.3	12128.4	11500	11548.5	11495.1	29924.6
85.08		21626.6		21365.6	19660.3	19660.2	21365.7		72.68		30248.9		12350.4	12811.7	27713.3	11919.9	11408.2	11438	11404.1	30620.8
84.98		22417.5		22132.2	19621.3	19621.2	22132.3		72.58		30948.6		12724.4	12273.1	28746.3	11728.5	11314.2	11331.9	11310.9	31564.1
84.88		23498		23165.3	19571.2	19571.2	23165.3		72.48		31924.5		13286.5	11859.9	29649.8	11550	11216.4	11226.5	11213.7	32720.7
84.78		24821.2		24502.9	19507.6	19507.6	24502.9		72.38		33377		14094.4	11537.6	30387.7	11380.3	11113.3	11118.8	11111.1	34076.6
84.68		26403.7		26161.3	19428.7	19428.7	26161.3		72.28		35159.1		15214.5	11278.2	30928	11216.1	11003.4	11006.2	11001.7	35638.1
84.58		28240.7		28117.2	19332.4	19332.4	28117.2		72.18		36995.2		16718.7	11060.2	31244.6	11053.7	10885.3	10886.5	10883.9	37429.4
84.48		30400.9		30293.3	19217.9	19217.9	30293.3		72.08		39552.2		18678.6	10867	31319.1	10890.3	10757.8	10758.1	10756.6	39487.9
84.38		32845.7		32547.4	19085.1	19085.1	32547.4		71.98		42269		21156.1	10686.4	31142.3	10723.2	10619.4	10619.3	10618.5	41854.3
84.28		34671.1		34675.9	18935.2	18935.2	34675.9		71.88		45297.4		24190.4	10509.5	30714.4	10550	10469.1	10468.8	10468.4	44560.4
84.18		36859.7		36435.5	18770.4	18770.4	36435.5		71.78		48635.7		27782.9	10329.8	30045.8	10368.6	10306	10305.6	10305.4	47611.8
84.08		37821.3		37586.6	18594.2	18594.2	37586.6		71.68		51838.4		31879.5	10143.3	29155.5	10177.7	10129.5	10129.1	10129	50969.5
83.98		38004.2		37946.8	18410.2	18410.2	37946.8		71.58		55416		36355.5	9947.35	28070.2	9976.49	9939.52	9939.22	9939.15	54532.6
83.88		37611.3		37440.2	18222.8	18222.8	37440.2		71.48		58906.4		41006.5	9740.76	26822.4	9764.59	9736.42	9736.17	9736.13	58126.2
83.78		36268.7		36118.9	18036.9	18036.9	36118.9		71.38		61924.1		45550.5	9523.63	25448.4	9542.63	9521.29	9521.07	9521.06	61502.2
83.68		34246.3		34150	17857.3	17857.3	34150		71.28		64488.3		49648	9297.08	23986	9311.95	9295.87	9295.69	9295.68	64356.1
83.58		32223.7		31770.7	17687.8	17687.8	31770.7		71.18		66318		52939	9063.31	22473	9074.75	9062.7	9062.56	9062.56	66362.5
83.48		29613		29234.9	17532.4	17532.4	29234.9		71.08		67336.8		55095.9	8825.24	20945	8833.94	8824.96	8824.85	8824.85	67225.6
83.38		27202		26763.4	17393.4	17393.4	26763.4		70.98		67014.9		55879.7	8586.41	19434.7	8592.95	8586.29	8586.2	8586.2	66735.2
83.28		24991.1		24517.1	17272.2	17272.2	24517.1		70.88		65326.7		55186.7	8350.72	17970	8355.59	8350.68	8350.61	8350.61	64811.2
83.18		23265.1		22589.6	17169	17169	22589.6		70.78		62033.1		53069.5	8122.26	16574.6	8125.86	8122.26	8122.21	8122.21	61525.6
83.08		21551.2		21014.5	17083.3	17083.3	21014.5		70.68		57534.5		49726.8	7904.63	15266.3	7907.27	7904.65	7904.61	7904.61	57091.2
82.98		20519.9		19780.8	17013.2	17013.2	19780.8		70.58		51767		45465.3	7701.08	14058.1	7703	7701.1	7701.07	7701.07	51824.4
82.88		19648.1		18850.8	16957.3	16957.3	18850.8		70.48		45588.5		40644.7	7514.27	12958.3	7515.66	7514.29	7514.26	7514.26	46090.2
82.78		19000.7		18173.6	16913.4	16913.4	18173.6		70.38		39009.6		35621.8	7346.13	11970.7	7347.13	7346.14	7346.12	7346.12	40247.4
82.68		18518.6		17695.5	16879.2	16879.2	17695.5		70.28		33237		30706.5	7197.86	11095.3	7198.58	7197.88	7197.86	7197.86	34604.7
82.58		18349.1		17367.5	16852.4	16852.4	17367.5		70.18		27951.9		26135.2	7069.76	10329.1	7070.27	7069.77	7069.76	7069.76	29395.1
82.48		17931.7		17148.1	16831.6	16831.6	17148.1		70.08		23371.2		22062.2	6961.16	9666.33	6961.52	6961.17	6961.16	6961.16	24767.7
82.38		17493		17004.5	16815	16815	17004.5		69.98		19838.8		18565.2	6870.76	9099.35	6871.02	6870.77	6870.76	6870.76	20794.1
82.28		17463		16912.4	16801.8	16801.8	16912.4		69.88		16742.5		15659.7	6796.69	8619.27	6796.87	6796.7	6796.69	6796.69	17482.5
82.18		17492.1		16854	16791	16791	16854		69.78		14540.5		13315.8	6736.77	8216.6	6736.89	6736.77	6736.77	6736.77	14795.8
82.08		17340.9		16817.1	16782.2	16782.2	16817.1		69.68		13087.6		11475	6688.54	7881.56	6688.63	6688.55	6688.54	6688.54	12668.1
81.98		17247.9		16793.8	16774.9	16774.9	16793.8		69.58		11921.5		10064.6	6649.89	7604.93	6649.94	6649.89	6649.89	6649.89	11019.7
81.88		17074		16779.1	16769.2	16769.2	16779.1		69.48		10951.7		9008.72	6618.8	7378.04	6618.84	6618.8	6618.8	6618.8	9767.99
81.78		17191.9		16769.6	16764.5	16764.5	16769.6		69.38		10251.2		8235.04	6593.57	7192.97	6593.59	6593.57	6593.57	6593.57	8834.48
81.68		17050		16763.1	16760.6	16760.6	16763.1		69.28		9798.38		7679.58	6572.9	7042.88	6572.92	6572.9	6572.9	6572.9	8149.59
81.58		16872.9		16758.7	16757.5	16757.5	16758.7		69.18		9365.5		7288.16	6555.62	6921.62	6555.63	6555.62	6555.62	6555.62	7654.18
81.48		16877.5		16755.5	16754.9	16754.9	16755.5		69.08		9039.58		7017.05	6540.93	6824.02	6540.93	6540.93	6540.93	6540.93	7300.15
81.38		16776.2		16753	16752.8	16752.8	16753		68.98		8764.79		6832.17	6528.28	6745.77	6528.28	6528.28	6528.28	6528.28	7049.67
81.28		16789		16751.1	16751	16751	16751.1		68.88		8415.85		6707.76	6517.27	6683.23	6517.27	6517.27	6517.27	6517.27	6873.73
81.18		16648.7		16749.5	16749.4	16749.4	16749.5		68.78		8243.31		6624.83	6507.56	6633.36	6507.57	6507.56	6507.56	6507.56	6750.63
81.08		16891.4		16748.3	16748.3	16748.3	16748.3		68.68		8053		6569.83	6498.93	6593.64	6498.93	6498.93	6498.93	6498.93	6664.54
80.98		16747.6		16747.6	16747.6	16747.6	16747.6		68.58		7931.88		6533.28	6491.18	6562.01	6491.18	6491.18	6491.18	6491.18	6604.11
80.88		16907.9		0	0	0	16907.9		68.48		7786.98		6508.7	6484.15	6536.76	6484.15	6484.15	6484.15	6484.15	6561.32
80.78		17063		0	0	0	17063		68.38		7660.91		6491.86	6477.79	6516.62	6477.79	6477.79	6477.79	6477.79	6530.68
80.68		17037.4		0	0	0	17037.4		68.28		7531.77		6479.97	6472.06	6500.51	6472.06	6472.06	6472.06	6472.06	6508.42
80.58		17123		0	0	0	17123		68.18		7550.9		6471.15	6466.78	6487.5	6466.78	6466.78	6466.78	6466.78	6491.87
80.48		17120.4		0	0	0	17120.4		68.08		7537.33		6464.26	6461.89	6476.87	6461.89	6461.89	6461.89	6461.89	6479.24
80.38		16999.3		0	0	0	16999.3		67.98		7303.13		6458.65	6457.39	6468.15	6457.39	6457.39	6457.39	6457.39	6469.42
80.28		17135.3		0	0	0	17135.3		67.88		7194.49		6453.9	6453.24	6460.92	6453.24	6453.24	6453.24	6453.24	6461.58
80.18		17225		0	0	0	17225		67.78		7232.09		6449.73	6449.4	6454.84	6449.4	6449.4	6449.4	6449.4	6455.18
80.08		17349.8		0	0	0	17349.8		67.68		7252.81		6445.98	6445.81	6449.64	6445.81	6445.81	6445.81	6445.81	6449.81
79.98		17313.8		0	0	0	17313.8		67.58		7041.29		6442.54	6442.46	6445.14	6442.46	6442.46	6442.46	6442.46	6445.22
79.88		17574.1		0	0	0	17574.1		67.48		7031.24		6439.43	6439.39	6441.25	6439.39	6439.39	6439.39	6439.39	6441.29
79.78		17648.4		0	0	0	17648.4		67.38		7008.26		6436.65	6436.63	6437.91	6436.63	6436.63	6436.63	6436.63	6437.93
79.68		17663.2		0	0	0	17663.2		67.28		6992.47		6434.07	6434.06	6434.94	6434.06	6434.06	6434.06	6434.06	6434.95
79.58		17974.6		0	0	0	17974.6		67.18		6907.2		6431.71	6431.7	6432.3	6431.7	6431.7	6431.7	6431.7	6432.3
79.48		17952.1		0	0	0	17952.1		67.08		6834.99		6429.57	6429.57	6429.97	6429.57	6429.57	6429.57	6429.57	6429.98
79.38		17992		0	0	0	17992		66.98		6757.84		6427.66	6427.66	6427.93	6427.66	6427.66	6427.66	6427.66	6427.93
79.28		18112.2		0	0	0	18112.2		66.88		6806.07		6425.93	6425.93	6426.11	6425.93	6425.93	6425.93	6425.93	6426.11
79.18		18342.9		0	0	0	18342.9		66.78		6641.2		6424.43	6424.43	6424.55	6424.43	6424.43	6424.43	6424.43	6424.55
79.08		18540.6		0	0	0	18540.6		66.68		6665.37		6423.13	6423.13	6423.21	6423.13	6423.13	6423.13	6423.13	6423.21
78.98		18744		0	0	0	18744		66.58		6691		6421.98	6421.98	6422.04	6421.98	6421.98	6421.98	6421.98	6422.04
78.88		18798.6		0	0	0	18798.6		66.48		6565.7		6420.98	6420.98	6421.01	6420.98	6420.98	6420.98	6420.98	6421.01
78.78		18975.9		0	0	0	18975.9		66.38		6478.84		6420.06	6420.06	6420.08	6420.06	6420.06	6420.06	6420.06	6420.08
78.68		19310.8		0	0	0	19310.8		66.28		6483.75		6419.2	6419.2	6419.22	6419.2	6419.2	6419.2	6419.2	6419.22
78.58		19472.9		0	0	0	19472.9		66.18		6609.47		6418.45	6418.45	6418.46	6418.45	6418.45	6418.45	6418.45	6418.46
78.48		19419.7		0	0	0	19419.7		66.08		6545.59		6417.73	6417.73	6417.74	6417.73	6417.73	6417.73	6417.73	6417.74
78.38		19844.5		0	0	0	19844.5		65.98		6417.08		6417.08	6417.08	6417.08	6417.08	6417.08	6417.08	6417.08	6417.08
78.28		20145.4		0	0	0	20145.4		65.88		6367.52		0	0	0	0	0	0	0	6367.52
78.18		20451.5		0	0	0	20451.5		65.78		6392.25		0	0	0	0	0	0	0	6392.26
78.08		20682.9		0	0	0	20682.9		65.68		6213.12		0	0	0	0	0	0	0	6213.12
77.98		20997.9		0	0	0	20997.9		65.58		6336.96		0	0	0	0	0	0	0	6336.96
77.88		21436.1		0	0	0	21436.1		65.48		6154.91		0	0	0	0	0	0	0	6154.91
77.78		21651.3		0	0	0	21651.3		65.38		6147.66		0	0	0	0	0	0	0	6147.66
77.68		22072.9		0	0	0	22072.9		65.28		6210.92		0	0	0	0	0	0	0	6210.92
77.58		22574		0	0	0	22574		65.18		6054.1		0	0	0	0	0	0	0	6054.1
77.48		23062		0	0	0	23062		65.08		6141.09		0	0	0	0	0	0	0	6141.09
77.38		23556.8		0	0	0	23556.8		64.98		6145.05		0	0	0	0	0	0	0	6145.05
77.28		23769.7		0	0	0	23769.7		64.88		5951		0	0	0	0	0	0	0	5951
77.18		24177.6		0	0	0	24177.6		64.78		6009.75		0	0	0	0	0	0	0	6009.75
77.08		24768.6		0	0	0	24768.6		64.68		5944		0	0	0	0	0	0	0	5944
76.98		25413.7		0	0	0	25413.7		64.58		5922.25		0	0	0	0	0	0	0	5922.25
76.88		25954.4		0	0	0	25954.4		64.48		5955.74		0	0	0	0	0	0	0	5955.74
76.78		26521.5		0	0	0	26521.5		64.38		5856.42		0	0	0	0	0	0	0	5856.42
76.68		27161.5		0	0	0	27161.5		64.28		5861.95		0	0	0	0	0	0	0	5861.95

## Sheet: Figure S14
rate of methyl benzoyl formate reduction after adding diiferent concentration of NADH
Time / h.	NADH (0mM)	SD	NADH (0.2mM)	SD	NADH (0.5mM)	SD	NADH (0.8mM)	SD	NADH (1mM)	SD	N
0	0	0	0	0	0	0	0	0	0	0	3
1	31	10	74	7	85	7	89	4	92	3	3
2	50	10	80	5	89	5	91	4	95	2	3
3	72	6	87	5	90	4	93	3	95	2	3
4	84	6	90	4	91	4	95	2	94	1	3
5	90	5	91	3	93	3	94	2	95	2	3
6	92	3	93	3	94	3	94	2	95	2	3

## Sheet: Figure S15
Cell viability of Yeast@2D-SiNP samples before and after catalytic activity
	Before Catlysis	SD	After Catalysis	SD	N
Yeast@AuPt/2D-SiNTs	81	3.7	78.3	5.1	3

## Sheet: Figure S16
Figure S16b						Figure S16c
						Time / h	Abosrbance
	Pt 0.2	Pt 0.4	Pt 0.8				Pt 0.2	Pt 0.4	Pt 0.8
0	0	0.03799	0.0293			0	0	0	0
2	0.01652	0	0			1	17.59	18.15	30.42
4	0.0215	0.07036	0.13828			2	35.42	38.84	64.83
6	0.04503	0.11945	0.32728			3	61.11	70.4	87.7
8	0.18448	0.34193	0.69397			4	76.18	84.03	92.24
10	0.20661	0.43981	0.80363			5	88.08	91.68	93.75
12	0.3244	0.61366	1			6	92.81	92.71	94.43
14	0.30165	0.66432	0.94345
16	0.39779	0.70247	0.98304
18	0.47149	0.73843	0.96556
20	0.54145	0.81676	0.95185
22	0.61218	0.87695	0.92409
24	0.62496	0.95732	0.96676
26	0.75413	0.96764	0.92992
28	0.81926	1	0.94688
30	0.84341	0.97858	0.98492
32	0.9277	0.95951	0.97413
34	0.99065	0.98499	0.95374
36	1	0.97655	0.99143

[truncated: 5 more sheets: Figure S17, Figure S18, Figure S21., Figure S23, Figure S24]
